# Supplementary material for: The association of estimated salt intake with blood pressure in a Viet Nam national survey
Source: PLoS One. 2018 Jan 18;13(1):e0191437. doi: 10.1371/journal.pone.0191437 (PMC5773206; doi:10.1371/journal.pone.0191437)
Supplement: S1 Dataset — (CSV) [file pone.0191437.s007.csv]

urin24_ml	age	weight	height	bmi	smoker	cresu2	cre24hr	nasu2	na24hr	nae2	nae2_kawa	outlier
1225	34	50.8	162.8	19.16703	1	523.7557	1236.086	103.5	151.2875	179.2814	237.0417	0
1420	62	36	148.3	16.36893	1	571.267	456.1991	212.5	211.58	178.0562	234.9773	0
1463	57	46.3	157.2	18.73596	1	886.8778	1822.13	252	413.2975	190.2385	255.6737	1
1328	63	50.4	144	24.30555	1	1096.154	1122.19	156.5	247.672	133.7599	163.1429	0
1215	45	56.2	152.7	24.10229	0	1013.575	468.6821	237.5	103.8825	184.0572	245.1252	0
1380	44	53.8	162	20.49992	1	1389.14	1251.991	239	315.33	170.51	222.35	0
618	59	53.1	154.2	22.3319	1	1157.24	519.4276	294.5	143.376	186.1473	248.6812	0
1408	44	45.8	160.5	17.77933	1	1781.674	747.0045	191.5	212.608	134.1087	163.6857	0
1435	58	42.7	155.5	17.65904	1	339.3665	639.5814	129.5	192.29	205.2707	281.7178	0
840	33	48.9	157.4	19.73783	1	1328.054	923.6199	141	106.68	134.4933	164.2846	0
2020	27	49.2	163.9	18.31501	1	558.8235	587.2625	161	266.64	208.4597	287.3121	0
1180	60	45.5	151	19.95527	1	1244.344	1110.588	91.5	121.54	105.7325	120.8694	0
730	61	45.5	162.4	17.252	1	1047.511	790.2828	263	164.25	186.3571	249.0388	0
2010	31	60	165	22.03857	1	1783.937	700.3168	232	215.07	161.6534	207.7256	0
1013	30	43.7	156.8	17.77417	0	1428.733	750.5826	346.5	218.3015	179.5859	237.5554	0
685	26	53.4	162	20.34751	0	2358.597	998.8292	141	137	113.9102	132.9182	0
908	30	48.2	159	19.0657	0	2910.634	476.5973	141.5	118.494	99.88667	112.4113	0
932	33	56.8	157.3	22.95572	1	737.5566	806.5385	189	131.412	198.6959	270.2596	0
1600	25	51	172.1	17.21902	0	519.2308	863.3484	160	209.6	226.1866	318.8337	0
766	46	55.1	171.5	18.73369	1	2710.407	1331.835	137	130.986	111.6562	129.5726	0
1410	47	49.1	162.8	18.52562	1	1694.57	1041.55	177	221.37	136.9428	168.1107	0
925	29	54.5	167.4	19.44848	1	535.0679	680.147	119	105.45	197.0243	267.3628	0
720	42	44.9	154.2	18.88329	0	509.0498	689.8643	148.5	104.4	188.7999	253.2101	0
1930	44	52.4	156	21.53189	1	1031.674	1571.946	243	240.285	184.3364	245.5997	0
1018	44	65.5	169	22.93337	0	666.2896	917.8122	135	147.61	199.3798	271.4465	0
2220	60	69.8	164.6	25.76296	1	1022.624	1361.131	219	404.04	201.4233	275.0002	0
1615	42	61.9	168.1	21.9056	1	884.6154	1973.077	98.5	268.8975	154.7414	196.464	0
2180	52	65	171.8	22.02252	1	2821.267	1657.195	194	317.19	131.3272	159.3678	0
1622	37	48.7	157	19.75739	1	2251.131	1634.844	208	296.015	126.4408	151.8435	0
1434	49	65.9	158.4	26.26486	1	1359.729	1602.706	209.5	275.328	169.7153	221.0292	0
1105	44	45.5	158.5	18.11143	1	477.3756	738.75	132	141.9925	191.2147	257.3483	0
1212	56	50	169.1	17.48569	1	694.5701	1236.679	208	194.526	214.4373	297.862	0
1048	59	54.3	164.7	20.01763	1	1070.136	680.4887	302	241.564	208.5363	287.4468	0
2155	39	52.7	182.5	15.82286	1	421.9457	797.155	133.5	287.6925	239.9692	343.8192	0
1535	29	55.2	161.6	21.13763	1	1897.059	1008.863	207.5	191.1075	145.0695	180.9381	0
1020	38	59.4	166.2	21.50426	1	2912.896	1308.462	193	239.19	123.9516	148.041	0
1900	32	49.1	167.6	17.47968	1	1728.507	1953.733	379.5	352.45	190.6251	256.3366	1
1645	32	65.2	169	22.82833	1	900.4525	2407.952	258	218.785	229.6908	325.1474	0
725	41	47.8	156.3	19.56636	1	566.7421	644.6267	161.5	146.0875	193.8926	261.9542	0
1435	61	51.8	156.9	21.04185	1	115.3846	1056.77	311.5	321.44	473.8261	818.8359	0
1625	60	68.3	167.7	24.28592	0	1486.425	1270.221	279	252.6875	192.8291	260.1228	0
1523	54	50.8	155.9	20.90121	1	523.7557	1314.535	147.5	306.123	193.9703	262.088	0
1006	64	57.4	168	20.3373	1	2002.262	891.0611	200	106.133	143.0938	177.8008	0
1744	60	46.6	159	18.43281	1	1443.439	974.5883	162	204.048	133.8016	163.2077	0
1438	40	59.8	162.6	22.61831	0	1604.072	719	164.5	131.577	144.4609	179.9705	0
1320	44	54.2	169.8	18.79853	1	1640.271	1213.982	179	180.84	149.2206	187.5678	0
828	46	49.2	163.9	18.31501	1	1117.647	1252.303	146.5	122.958	150.9105	190.2814	0
766	50	56	160	21.875	1	1522.624	324.0769	237.5	124.858	163.3791	210.5583	1
1045	47	47.8	160.5	18.55572	1	839.3665	1139.57	159.5	172.425	169.3186	220.3703	0
1280	27	48.8	164.8	17.96824	0	1409.502	983.1674	136	291.84	136.1881	166.9297	0
1004	61	39.3	149	17.7019	1	1124.434	496.3213	202	126.504	139.5377	172.1842	0
1424	58	41.6	149.4	18.63769	1	876.6968	782.8778	152.5	185.12	141.7677	175.7018	0
1913	51	55.1	164.3	20.41157	1	1849.547	1170.739	389.5	357.731	187.3612	250.7516	0
1023	46	60.9	168.7	21.39869	1	1971.719	917.6912	166	147.312	138.1202	169.9564	0
1436	64	46.9	160.4	18.22906	1	859.7285	877.1946	190.5	244.838	176.1285	231.7375	0
1416	52	56.2	174	18.56256	1	1819.005	1001.131	247.5	179.124	166.8852	216.3387	0
840	25	53.6	164.3	19.8559	1	1170.814	1300.86	115	136.08	140.419	173.5726	0
1725	46	48.1	153.7	20.36092	0	748.8688	595.164	245.5	164.7375	200.5461	273.4735	0
1600	46	53.4	156	21.9428	1	987.5566	1169.231	226	245.6	183.0641	243.4395	0
1635	50	54.9	164.5	20.28806	1	3382.353	1054.242	122	129.165	93.89364	103.8808	0
835	53	45.2	158.4	18.01474	1	932.1267	877.5057	360.5	211.255	215.756	300.2002	0
825	57	71.6	169.5	24.92146	1	888.009	1039.649	197	200.8875	210.8093	291.4491	0
1913	33	47.9	158	19.18763	1	1451.357	1629.512	150.5	223.821	132.9711	161.9167	0
1120	37	56.5	165	20.75299	0	2791.855	1018.643	182.5	231.84	120.9127	143.4273	0
1008	46	64.7	163.2	24.29204	1	319.0045	620.3077	85	115.416	214.8328	298.5629	0
1028	59	49.9	158.2	19.93828	1	1212.67	632.6154	170.5	96.632	148.5817	186.544	0
1258	56	42.7	148.7	19.31105	0	1883.484	896.5385	360	145.299	147.8893	185.4361	0
946	32	53.6	165.2	19.64015	1	1807.692	498.6833	133	103.114	125.3929	150.2402	0
1764	52	45.4	160.6	17.60211	1	2679.864	1063.588	228	182.574	121.3028	144.0177	0
916	29	46.4	156	19.06641	0	1605.204	1206.136	187	143.812	136.4746	167.3778	0
982	29	39.8	147.7	18.24409	0	1174.208	974.224	221.5	189.526	146.7669	183.6428	0
1520	53	45.8	157.4	18.48656	0	412.8959	849.4117	175.5	327.56	223.1684	313.417	0
914	27	43.5	147.4	20.02139	0	1194.57	979.138	178	177.773	137.9427	169.6778	0
1713	29	43.1	151	18.90268	0	729.638	1077.407	238.7	218.4075	192.5207	259.5923	0
1115	53	39.8	156.2	16.31252	0	1110.86	758.0486	247	172.825	164.2843	212.0474	0
1408	58	60.4	161	23.30157	1	739.819	833.0135	94.5	162.624	154.624	196.274	0
942	59	48.7	156.6	19.85846	0	1411.765	1001.674	164.5	121.047	135.4592	165.791	0
1408	56	39	155.2	16.19128	0	283.9366	539.9457	88.5	180.928	184.1942	245.358	0
1813	36	43	152.1	18.58703	0	341.629	726.0204	119	241.129	197.5121	268.2075	0
1320	35	48.5	151.3	21.18673	0	2109.729	789.9095	177	128.04	116.9842	137.5102	0
928	49	40.3	143.1	19.68003	0	2226.244	1557.864	185	126.208	99.40337	111.718	1
1210	57	45	155.6	18.58632	0	1159.502	644.6946	73.5	79.86	103.4616	117.5679	0
835	28	39.9	146.7	18.54013	0	1504.525	1218.495	199.5	149.8825	126.8814	152.5187	0
1108	40	52.5	152.3	22.63391	0	85.97285	718.1946	85	221.046	316.7695	489.9382	0
1206	39	58.2	149	26.21503	0	1500	493.8597	323.5	210.447	176.8807	233.0005	0
1535	35	48.1	154	20.28167	0	1748.869	698.043	191	183.4325	131.9503	160.3329	0
1214	45	56.8	153.4	24.13779	0	1332.579	932.4728	295	274.971	181.4724	240.7429	0
713	38	42.5	152.2	18.34677	0	1278.281	470.2251	160	110.1585	131.5726	159.7478	0
870	32	50.2	152.6	21.55731	0	1019.231	860.1584	244	175.305	180.6506	239.3532	0
1425	60	35.4	150.1	15.71238	0	541.8552	1357.296	213	272.8875	185.0011	246.7298	1
1122	29	38.3	151	16.79751	0	569.0045	904.9615	202.5	279.939	191.5778	257.9717	0
1027	45	55.8	157	22.63783	0	1116.516	1064.177	169	174.0765	158.9994	203.3855	0
1390	42	44.9	151	19.69212	0	1180.995	600.6561	353.5	190.43	185.9545	248.3528	0
1640	32	42.7	148.6	19.33705	0	1030.543	829.276	119	194.34	124.6378	149.0872	0
1023	55	53.4	155.7	22.02744	0	507.9185	423.5498	169	207.669	210.0002	290.023	1
1203	28	39.4	147.3	18.15895	0	756.7874	992.0668	238.5	179.8485	178.3836	235.5286	0
1003	39	42.7	150	18.97778	0	1273.756	956.4808	183.5	114.342	136.5375	167.4763	0
1917	57	53.3	151.5	23.22212	0	1201.357	1045.242	169	247.293	145.2113	181.1636	0
2265	44	48.1	156.8	19.56379	0	934.3892	1386.16	301	219.705	204.0032	279.5009	0
1315	46	44.5	159.6	17.47005	0	1361.991	913.3597	206	199.2225	150.8618	190.2032	0
785	47	62.5	160	24.41406	0	1667.421	859.5928	278	119.32	173.849	227.9187	0
1230	30	42.5	147.8	19.45539	0	1059.955	897.4548	118.5	185.115	122.2768	145.4945	0
873	48	61.5	157	24.9503	0	2246.606	1165.317	249	130.5135	144.8432	180.5782	0
1910	55	47.2	157.4	19.05165	0	840.4977	1432.5	288.5	540.53	206.7734	284.3509	0
1209	41	38	148.3	17.27831	0	1388.009	1017.529	177	229.1055	122.7738	146.2491	0
1908	45	39.5	149.2	17.74432	0	500	207.2036	125.5	389.232	162.9143	209.7945	1
978	56	41.4	148.1	18.87514	0	1245.475	1004.552	274.5	269.928	153.7185	194.809	0
785	25	33.3	149.8	14.83955	0	1631.222	1018.546	216.5	118.535	123.6897	147.6421	0
1438	32	45.4	152	19.65028	0	180.9955	605.1312	96	217.138	237.7908	339.8433	0
1405	34	45.9	157.5	18.5034	0	599.5475	2024.853	139	266.95	179.2433	236.9775	1
1208	50	37.1	146.9	17.19215	0	1040.724	929.2308	153	131.672	125.3121	150.1167	0
1215	39	53.7	158.8	21.29478	0	280.543	1235.616	87	246.645	211.4237	292.533	0
825	30	44.6	154	18.80587	0	298.6425	863.2635	122.5	188.1	217.4927	303.2858	0
987	28	38.4	146.9	17.79458	0	227.3756	788.2602	80	122.388	183.8778	244.8206	0
998	38	46.4	157.2	18.77642	0	451.3575	1340.075	96.5	142.215	173.2247	226.8753	0
928	32	55.5	157.7	22.31668	0	1035.068	901.7557	349.5	162.864	220.5072	308.6579	0
1215	44	46.1	151.7	20.03225	0	929.8643	982.7206	312.5	212.0175	197.0332	267.3782	0
1027	56	46.1	148.2	20.98962	0	1071.267	852.7353	169	178.1845	140.4881	173.6816	0
1055	42	52.3	151.3	22.84672	0	1203.62	920.1414	280.5	175.6575	177.9676	234.8283	0
1217	53	38.1	147	17.63154	0	926.4706	652.5543	200	195.937	146.7007	183.5371	0
1013	47	49	166.7	17.63294	0	563.3484	586.7149	193.5	143.846	223.4475	313.917	0
1238	26	41.4	152	17.91898	0	678.733	669.4163	278	188.795	209.9255	289.8915	0
580	32	52	154.5	21.78444	0	2225.113	477.6471	366.5	112.52	159.849	204.7727	0
1044	48	44.2	156.5	18.04652	0	841.629	757.0181	227	109.62	184.3316	245.5914	0
632	61	48.6	147.6	22.30815	0	1311.086	820.7421	250.5	123.24	152.8631	193.4274	0
1710	30	42.9	148.3	19.5063	0	354.0724	818.2466	167	272.745	216.6397	301.7695	0
818	40	45.5	154.2	19.13562	0	1651.584	655.1403	173.5	157.465	127.286	153.1394	0
835	25	38.5	150.7	16.95252	0	1085.973	771.7138	241.5	185.37	159.886	204.8332	0
1513	62	39.7	151.3	17.34254	0	643.6652	609.3077	156	291.2525	160.9021	206.495	0
888	60	41.5	143	20.29439	0	1850.679	371.6742	198.5	109.224	109.3889	126.2261	0
1104	57	61.7	155	25.68158	0	1352.941	815.5113	138.5	228.528	138.0014	169.77	0
920	56	48.3	138.2	25.28897	0	1091.629	875.2488	179	139.84	132.0371	160.4674	0
1025	60	55.8	151.7	24.24728	0	1044.118	720.0509	185	116.85	161.3657	207.2542	0
880	58	47.8	147.5	21.9707	0	1113.122	714.7512	106	127.16	115.8877	135.8683	0
874	44	41.5	149.4	18.59289	0	486.4254	740.5272	164.5	138.529	186.8626	249.9008	0
724	33	59	153.7	24.97493	0	2335.973	1335.796	159.5	148.782	117.2098	137.8486	0
867	36	38.2	144.8	18.21907	0	343.8914	920.9423	77	119.646	148.883	187.0267	0
780	62	46.6	156.7	18.97789	0	1464.932	796.7647	213.5	115.83	145.5124	181.6429	0
1018	50	38.8	151.5	16.90466	0	1278.281	603.4299	112.5	101.8	109.08	125.7715	0
1058	33	54.3	152.4	23.37921	0	702.4887	1117.842	224	175.099	206.952	284.6642	0
854	25	37.9	150.8	16.6662	0	2409.502	668.5158	170	141.764	101.5324	114.7789	0
786	49	50	154.2	21.02816	0	1019.231	1074.081	159.5	176.85	152.1294	192.244	0
1218	55	40.8	156.1	16.74381	0	503.3937	783.9842	153	202.797	186.5749	249.41	0
1208	27	37.2	151.2	16.27194	0	1091.629	456.4163	208.5	109.324	149.344	187.7657	0
2110	51	52.4	153.6	22.21002	0	665.1584	983.3937	187.5	350.26	193.4464	261.1855	0
855	44	47	151.3	20.53147	0	989.819	946.8835	167.5	145.35	151.0793	190.553	0
2040	34	44.9	144.6	21.47384	0	1558.823	823.8461	218	302.94	131.7068	159.9556	0
1213	41	41.7	149.3	18.70753	0	1558.823	1011.291	241.5	192.2605	138.1803	170.0508	0
945	61	39.7	142.3	19.60563	0	667.4208	594.3665	207.5	185.22	161.2383	207.0455	0
1408	46	53.1	156	21.81953	0	1873.303	546.3168	167	243.584	126.2762	151.5914	0
610	32	38.8	146	18.20229	0	2573.529	761.1199	315	97.905	120.3015	142.5031	0
1235	58	45.7	142.2	22.60044	0	1179.864	853.603	155.5	249.47	122.9306	146.4873	0
560	47	38.1	149.6	17.02401	0	1306.561	592.3077	227.5	102.48	139.5947	172.2739	0
1005	40	43.8	146.3	20.46376	0	977.3755	628.6934	238	114.57	163.5804	210.8893	0
